# Supplementary material for: Dactylogyrus spp. (Dactylogyridae, Monogenea) from tinfoil barb, Barbonymus schwanenfeldii imported into South Africa: morphometric and molecular characterisation
Source: Parasite. 2023 Aug 11;30:29. doi: 10.1051/parasite/2023031 (PMC10416761; doi:10.1051/parasite/2023031)
Supplement: Supplementary file 1 — Table S1. Uncorrected p-distances based on 28S sequences of the species included in the phylogenetic analysis. [file parasite-30-29-s1.zip]

Archive with 1 entries (1 files):
- parasite230039-1-olm.xls
