# Supplementary material for: Dactylogyrus spp. (Dactylogyridae, Monogenea) from tinfoil barb, Barbonymus schwanenfeldii imported into South Africa: morphometric and molecular characterisation
Source: Parasite. 2023 Aug 11;30:29. doi: 10.1051/parasite/2023031 (PMC10416761; doi:10.1051/parasite/2023031)
Supplement: Supplementary file 1 — Table S1. Uncorrected p-distances based on 28S sequences of the species included in the phylogenetic analysis. [file parasite-30-29-s1.zip › parasite230039-1-olm.xls]

## Sheet: Table S1
	Table S1. Uncorrected p-distances based on 28S sequences of the species included in phylogenetic analysis.
		1	2	3	4	5	6	7	8	9	10	11	12	13	14	15	16	17	18	19	20	21	22	23	24	25	26	27	28	29	30	31	32	33	34	35	36	37	38	39	40	41	42	43	44	45	46	47	48
1	D. omenti KY201105
2	D. petenyi KY201113	1.3
3	D. malleus KY201112	2	1.3
4	D. goktschaicus MZ031055	1.8	1.5	1.8
5	D. linstowi MZ031062	1.6	1.3	1	1.3
6	D. prespensis KY201110	1.5	1	1.3	1	1
7	D. legionensis MN338210	1.5	1.5	1.5	1.6	1.5	1.3
8	D. carpathicus MN973810	2.6	2.1	2.5	2.6	2.5	2.1	2.6
9	D. crivellius MK434949	2.6	2.1	2.5	2.3	2.5	2.1	2.6	1.3
10	D. kulwieci MZ031064	2.3	2.5	2.8	2.3	2.5	2.3	2.3	2	1.6
11	D remi KY201115	3.3	2.8	3.1	3	3.1	2.8	3.3	2.3	1.6	2.3
12	D. dyki MG792970	3.1	3	3.3	2.8	3.1	2.6	3.1	2.5	2.5	2.5	3.1
13	D. balcanicus MN973809	3.1	3	3.3	2.8	3.1	2.6	3.1	2.8	2.8	2.8	3.4	0.7
14	D. balistae MN338205	3.1	3.1	3	3	2.6	2.6	2.3	4.2	4.3	3.9	4.9	4.4	4.4
15	D. affinis MZ031054	3.8	3.3	3.6	3.4	3.3	3.1	3.8	2.8	2.5	2.1	3.4	3.6	3.9	4.9
16	D. andalousiensis MN338207	3.8	3.3	3.6	3.4	3.3	3.4	3.8	3.8	3.1	2.8	4.1	4.3	4.3	4.9	2
17	D. barbatuli MZ031063	4.4	3.6	3.9	4.1	3.9	3.6	4.4	3	2.5	3.1	3.4	3.9	3.9	5.7	1.3	2.6
18	D. draaensis MN973816	3	2.5	2.8	2.4	2.3	2.3	3	2.6	2.6	2.3	3.3	2.8	2.8	3.6	1.6	2	2.8
19	D. fimbriphallus_KY629357	3.4	2.6	3	2.8	2.8	2.6	3.4	2.8	2.8	2.8	3.4	2.6	2.6	4.1	1.8	2.1	2.3	0.8
20	D. scorpius MN973818	3.6	2.8	3.1	3	3	2.8	3.6	3	3	3	3.6	2.5	2.8	4.3	2	2.3	2.5	1	0.2
21	D. ksibii MN973811	5.6	5.1	5.1	4.9	4.6	4.9	5.6	5.2	4.9	3.9	5.9	5.4	5.7	6.2	3.3	3.3	4.1	3.3	3.1	3.3
22	D. varius MN973814	5.4	4.9	5.2	4.8	4.8	4.8	5.4	5.1	4.8	4.1	5.7	5.2	5.6	6.1	3.1	3.1	3.9	3.1	3	3.1	1.5
23	D. benhoussai MN973815	4.9	4.4	4.8	4.3	4.3	4.3	4.9	4.6	4.3	3.6	5.2	4.8	5.1	5.6	2.6	2.6	3.4	2.6	2.5	2.6	1	0.5
24	D. falsiphallus MN973813	5.2	4.8	5.1	4.9	4.6	4.6	5.2	4.6	4.6	4.3	5.6	5.1	5.1	5.9	3	3.3	3.8	3	2.8	3	2.1	2.5	2
25	D. atlasensis KY629356	5.1	4.6	4.6	4.8	4.4	4.4	5.1	4.1	4.1	3.8	5.1	4.9	5.2	5.7	2.5	3.1	3.3	2.8	2.6	2.8	2.1	2.3	1.8	0.8
26	D. borjensis MN973819	4.6	4.1	4.4	4.3	3.9	3.9	4.6	3.9	3.9	3.6	4.9	4.4	4.8	5.2	2.3	2.6	3.1	2.3	2.1	2.3	2	1.8	1.3	1.3	1.1
27	D. gracilis MZ031056	4.1	3.9	3.9	3.4	3.4	3.4	4.1	3.8	3.4	3.1	4.4	3	3.3	4.8	3.1	3.4	4.3	2.5	2.3	2.1	4.1	3.9	3.4	3.9	3.9	3.1
28	D. romuli KY201114	4.3	3.8	4.1	3.9	4.1	3.8	4.3	3.3	3	3.3	2.5	4.4	4.8	5.9	4.8	5.1	4.8	4.6	4.8	4.9	6.2	6.7	6.2	6.4	6.1	6.1	5.4
29	D. inexpectatus AJ969945	16.6	16.2	16.9	16.4	16.6	16.2	16	16.4	16.1	16.4	16.9	16.9	17	17.7	16.4	15.9	16.6	16.6	16.9	17	18.2	18.2	17.7	17.7	18	17.4	17.4	17.4
30	D. anchoratus KY863555	16.6	16.2	16.6	16.7	16.9	16.2	16.4	16.6	16.1	16.2	17	16.7	16.9	17.7	16.6	16.6	16.7	16.7	17	17.2	18.2	18.7	18.2	18	18.5	17.9	17.4	17.2	5.7
31	D. formosus MG792984	17.4	17.2	17.5	17.7	17.9	17.2	17.4	17.5	17	16.9	18	17.7	17.9	18.7	17.2	17	17.7	17.4	17.7	17.9	18.9	19.3	18.9	18.7	19.2	18.5	18	17.9	6.4	2.5
32	D. achmerowi MF979966	15.4	15.1	15.2	15.4	15.6	14.9	15.1	15.2	14.9	14.9	15.7	15.6	15.7	16.1	14.6	14.6	14.9	15.2	15.6	15.7	16.7	16.7	16.2	15.9	15.9	16.2	16.2	16.6	8	9.2	9.8
33	D. falciformis MZ031061	14.9	14.6	14.8	14.9	15.1	14.4	14.6	14.8	14.4	14.4	15.2	15.1	15.2	15.4	14.3	14.3	14.4	14.3	14.6	14.8	15.9	15.9	15.4	15.1	15.1	15.4	15.6	16.1	7.5	8.9	9.8	4.1
34	D. extensus AY553629.1	16.7	16.4	17	17	17.2	16.6	16.7	16.7	16.2	16.6	17.4	16.9	17.2	17.7	16.7	16.2	16.9	16.9	17.2	17.4	18	18	17.5	17.7	17.7	17.9	17.5	18	9	10.3	11.5	6.2	7.5
35	D. vastator RMZ031059	15.7	15.4	16.1	16.1	16.2	15.6	15.7	15.7	15.6	15.2	16.4	16.1	16.4	16.4	15.2	15.4	15.7	15.6	15.6	15.6	16.9	16.7	16.6	16.6	16.9	16.2	15.7	16.7	10.3	11.1	12	8.5	9.2	10.5
36	D. falcilocus KY629365	20	19.5	19.7	19.7	20.2	19.7	19.7	19.7	19.5	18.9	20.2	19.8	20.3	20.8	18.9	18.4	19.3	19	19	18.9	19.5	19.3	19.2	19.5	19.5	18.9	18.9	20.8	14.4	14.1	14.8	13.9	14.4	14.6	14.6
37	D. titus KY629364	19	18.4	18.9	18.5	19	18.4	19	19	18.7	18.7	19.2	18.5	18.7	19.8	18.5	17.4	18.5	18	18	17.9	19.2	19.2	18.7	18.9	18.9	18.4	18	19.8	14.1	13.9	15.2	14.4	13.4	15.6	15.9	9.8
38	D. marocanus KY629355	22.1	21.1	22	21.6	21.8	21.5	21.8	21.8	21.8	21.6	22.6	22	22.3	22.6	21.3	20.7	21.6	21.3	20.8	21	21.5	21.8	21.3	21.1	21.5	21.1	21.6	22.5	16.2	17.2	18	17.5	16.6	17.4	18.2	16.6	15.4
39	D. pulcher MZ031058	18.9	18.5	19	18.9	18.7	18.5	18.2	18.5	18.2	18.2	19.2	18.4	19	19.5	17.9	17.2	18.4	18.2	18	17.9	18.9	19.2	18.7	18.7	19	18.5	18.5	19.3	13	13.4	14.8	15.4	13.9	15.7	16.1	14.9	13.6	10.2
40	D. brevicirrus KY629362	18.9	18.5	18.7	18.9	18.7	18.5	18.2	18.5	18.2	17.9	19.3	18.4	19	19.3	17.5	16.9	18	17.9	17.7	17.5	18.5	18.9	18.4	18.2	18.5	18	18.5	19.8	14.6	14.4	15.9	15.6	13.9	15.9	15.1	15.1	14.4	10.5	3.9
41	D. senegalensis KY629363	19	18.5	19	19	18.9	19	18.4	19	18.5	18	19.7	18.7	19.3	19.5	17.7	17	18.5	18	18	17.9	18.7	19	18.5	18.4	18.7	18.2	18.5	19.7	13.9	13.8	14.6	14.6	13.6	14.6	15.4	15.1	13.9	10.5	5.1	4.6
42	D. oligospirophallus KY629361	21.3	21.1	21.5	21.3	21.1	21.3	20.8	21.1	21	20.7	22.3	21.6	22.1	21.6	20.5	20.2	20.8	21	21	20.8	21.6	22	21.5	21.1	21.6	21.1	21.5	22.3	16.2	16.6	17.2	16.7	16.4	17.7	17.9	17.4	17.9	13.9	10.2	11.1	9.7
43	D. leonis KY629360	21.8	21	21.5	21.8	21.6	21.3	21.5	21.3	21.3	21	21.8	21.8	22.1	22	20.3	20.3	20.7	21	20.7	20.8	22	22.3	21.8	22	22.3	22	21.8	22	16.9	16.1	17	17.4	16.6	17.7	17.2	16.1	16.1	11.6	10	11.3	11.1	12.6
44	D. quangfami EF100536	17.7	17.5	17.2	17.4	17.4	17.4	17.7	17.9	17	17	17.7	18.4	17.7	18.5	17.5	16.7	17.4	17.9	17.4	17.5	18.7	19.2	18.7	18.2	18.5	18.7	17.7	18.4	20.8	20	20.2	20.3	20.5	21.6	21.6	23.6	22.3	23.8	22	21.1	21.5	22.5	23.8
45	D. lenkoranoides MN338202	15.9	15.9	16.6	16.2	16.4	16.1	16.4	16.1	15.9	15.9	16.6	16.2	15.6	17.7	16.4	15.6	16.2	16.4	15.9	16.1	17.4	17.5	17	17	17.2	16.7	15.4	17.4	19.5	20	20.7	19.5	18.7	20.2	18.2	22	19.3	22.6	20.5	20.2	20.7	22.5	22.5	12.5
46	D. mascomai MN338206	16.2	16.2	16.9	16.6	16.7	16.1	16.7	16.4	16.2	16.2	16.9	16.6	15.9	18	16.4	15.9	16.2	16.7	16.2	16.4	17.7	17.9	17.4	17.4	17.5	17	15.7	17.9	19.2	20	20.5	19	18.5	20.3	18.7	22.3	19.7	22.6	20.8	20.5	21.3	22.5	22.1	12.5	0.7
47	D. bocageii KY629347	16.6	16.6	17.2	16.9	17	16.4	17	16.7	16.6	16.6	17.2	16.9	16.2	18.4	16.2	15.7	16.1	16.6	16.1	16.2	17.5	17.7	17.2	17.2	17	16.9	16.1	18.2	19.5	20.3	20.8	19.3	18.5	20.7	19	22	19.3	22.3	20.7	20.3	21.1	22.3	21.8	12.8	1	0.3
48	D. doadrioi KY629346	15.7	15.7	16.4	16.1	16.2	15.9	16.2	15.9	15.7	15.7	16.4	16.1	15.4	17.5	16.2	15.4	16.1	16.2	15.7	15.9	17.2	17.4	16.9	16.9	17	16.6	15.2	17.4	19.5	20	20.8	19.2	18.7	20.2	18.2	21.6	19.3	22.3	20.2	19.8	20.7	22.1	22.1	12.6	0.5	0.8	1.1
49	D. guadianensis MN338209	16.2	16.2	16.6	16.2	16.7	16.4	16.7	16.4	16.2	16.2	16.9	16.6	15.9	18	16.7	15.9	16.6	16.7	16.2	16.4	17.7	17.9	17.4	17.4	17.2	17	15.7	17.9	19	20.2	20.7	19.2	18.4	20.3	18.7	22.5	19.7	22.6	21.1	20.8	21.3	22.8	23	12.1	1.3	1	1.3	1.5
50	D. kulindri KY629354	16.2	16.2	16.9	16.6	16.7	16.4	16.7	16.4	16.2	16.2	16.9	16.6	15.9	18	16.7	16.2	16.6	16.7	16.2	16.4	18.2	18.4	17.9	17.9	18	17.5	16.1	17.9	19.8	20.3	20.8	19	18.5	20.7	18.4	22.8	20.3	22.8	21	20.5	21.5	22.5	22.3	12.5	1.5	1.1	1.5	1.6
51	D. volutus KY629353	16.4	16.4	17	16.7	16.9	16.2	16.9	16.6	16.4	16.4	17	16.6	15.9	18.2	16.6	16.4	16.4	16.9	16.4	16.6	18.4	18.5	18	18	18.2	17.7	16.1	18	19.8	20.3	20.8	19	18.5	20.7	18.4	22.8	20.3	23	21.1	20.7	21.6	22.6	22.1	12.6	1.8	1.1	1.5	2
52	D. zatensis KY629352	16.7	16.7	17.4	17.2	17.1	16.9	16.9	16.9	16.9	16.9	17.5	17	16.4	18.2	17.4	16.6	17.2	17.4	16.9	17	18.4	18.5	18	17.9	18	17.5	16.2	18.4	20.2	20.7	21.3	20.2	19.3	21	19.2	22.3	20	23	20.8	20.3	21	22.6	22.8	13.3	1.5	2	2.3	1.8
53	D. lenkorani MZ031057	16.9	16.9	17.5	17.2	17.4	17	17.4	17	16.9	16.9	17.5	16.9	16.6	18.7	17.4	16.6	17.2	17.4	16.9	16.7	18.4	18.5	18	18.2	18.4	17.4	16.1	18.4	19.5	20.3	20.8	20	19.2	20.8	18.7	22	20.2	22.3	20.3	19.5	20.3	21.6	22.5	12.6	1.5	1.5	1.8	1.6
54	D. matlopong ON391043	17	17	17.4	17.4	17.5	17.2	17.5	17.2	16.7	17	17.5	17.4	16.7	18.9	17.5	16.4	17.2	17.5	17	17.2	18.7	18.4	18.2	18.4	18.2	18	16.6	18	21	21.5	22	20	19.8	21.5	19.5	23	20	23	21.5	21.5	21.6	23.3	22.8	12.8	3.1	3.1	3.4	3.1
55	D. carassobarbi MZ031060	16.2	16.2	16.9	16.6	16.7	16.1	16.7	16.4	16.2	16.2	16.9	16.6	15.9	18	16.4	15.9	16.2	16.7	16.2	16.4	17.7	17.9	17.4	17.4	17.5	17	15.7	17.9	20	20.5	21.3	19.5	19.3	20.5	18.4	21.8	20.2	23.1	21.3	20.7	21.5	23	23	13.3	1.5	1.5	1.8	1.6
56	D. lampam	18	17.9	18.2	17.7	18	17.7	17.7	17.5	17.2	17.4	18	17.7	17.4	18.7	17.5	16.2	17.2	17.9	17.4	17.5	18.5	18.7	18.2	18	18.4	17.9	16.7	18.2	22.5	22.3	23.1	19.8	21	21.3	19.5	22.3	21.1	25.2	21.8	21.5	22	23.4	23.8	13	9.2	9.5	9.8	8.9
57	Dactylogyrus sp. MH790264	15.9	15.9	16.2	16.2	16.1	15.7	16.1	15.7	15.9	16.2	16.2	16.6	16.2	17.4	17	16.2	16.6	16.4	16.2	16.4	18	18.2	17.1	17.2	17.7	17.4	16.7	16.6	22.1	21.5	22.5	19.7	19.7	21.3	21.1	23.6	22.6	25	23.6	22.6	23.3	25.1	24.4	16.2	12.8	13.3	13.6	13
58	D. tapienensis	21.3	21.1	21.5	21.1	21.1	20.8	20.8	21	20.7	20.8	21.8	21	21.1	21.8	21.3	21	21.3	21	21.3	21.5	22.5	22.1	21.8	22.3	22.6	22.5	21.1	22.3	17	17.2	17.5	17	16.2	17.5	18.4	18.9	18.7	20.3	17.5	18	19.5	20.7	18.5	23.6	23.1	23	23	22.8
59	D. viticulus	21.8	21.6	22	22	21.3	21.3	21.3	21.5	21.5	21.6	22.5	21.8	22	22.5	22.1	21.5	22.1	21.8	22.1	22.3	23	23	22.6	22.5	22.8	22.6	22.3	23.1	17.4	17.7	18.2	18.2	16.7	18.2	19.2	19	19.3	19.8	17.5	17.9	19.5	20.2	18.9	23.6	23.1	23	23	23
60	D. labei JX566720	19.3	19	18.7	19.2	19.2	19	19	19.2	19	18.7	20	19.5	19.2	20	19.2	18.2	19.2	19.3	19.2	19.2	19.7	19.5	19.8	19.3	19.7	19.2	18.4	19.7	21.3	21	22.1	21.1	20.7	22	19.5	22.5	20.7	24.1	23.1	22.3	23	24.8	23.6	17.2	17.5	17.9	18.2	17.7
61	Ancyrocephalus percae KF499080	30.5	30.8	31.6	30.5	31.3	30.8	31	30.3	30.2	30	30.5	30.2	30.5	31.6	30.5	30.5	31	30	30.3	30.3	31	30.7	30.7	30.8	30.8	30	30.8	30	31.3	31.6	31.5	30.8	30.7	32.1	32	32.1	32	33	31	32	31.3	31	32	32.8	30.2	30.2	30.3	30
	clade A
	clade B
	clade C
[truncated: 12 more columns]
